# Supplementary material for: Lack of a 5.9 kDa Peptide C-Terminal Fragment of Fibrinogen α Chain Precedes Fibrosis Progression in Patients with Liver Disease
Source: PLoS One. 2014 Oct 2;9(10):e109254. doi: 10.1371/journal.pone.0109254 (PMC4183580; doi:10.1371/journal.pone.0109254)
Supplement: Data S4 — Spreadsheet containing all protein peaks detected in all the samples included in the study. (XLS) [file pone.0109254.s004.xls]

## Sheet: proteomics_data
SAMPLE_NAME	GRP_NAME	S_group	C0_3276_20924947586	C0_3309_61547420911	C0_3464_38646502818	C0_3510_14932403461	C0_3688_06503036552	C0_3817_53442438057	C0_3879_98040789911	C0_3959_59808208133	C0_4056_51887577445	C0_4243_67914553614	C0_5070_4908892323	C0_5087_0385431746	C0_5160_96243699458	C0_5368_3971193668	C0_5419_3246083068	C0_5551_24796573752	C0_5623_99718189035	C0_5905_16817458001	C0_6005_04233154068	C0_6120_25609752714	C0_6191_86864414318	C0_6418_71256287351	C0_6639_88787712306	C0_6796_82142228804	C0_6845_57244718257	C0_6936_333241833	C0_7101_09367908766	C0_7630_46850025269	C0_7739_4946344601	C0_7915_80684070977	C0_8144_03963518115	C0_8278_10344792184	C0_8585_61628564075	C0_8777_34510179755	C0_8934_6235201038	C0_9172_70911419239	C0_9276_82063214725	C0_9522_13678317122	C0_10046_7504059127	C0_10273_0129238283	C0_10862_3329241171	C0_11704_4665896476	C0_11880_1665935384	C0_11977_5543407786	C0_12856_0827777653	C0_12985_665570134	C0_13253_322558326
1	fibroser	Validation group	0.232918	0.549142	0.024214	0.207251	0.128509	0.360554	0.210639	1.02926	0.158754	1.4317	49.1867	49.4063	21.3528	2.62654	0.0948636	0.923996	1.25635	3.34784	2.4914	5.77804	1.48782	173.084	614.709	41.476	70.9104	7.64678	3.696	13.8147	7.45791	5.51965	154.92	6.10879	180.055	53.3114	290.643	28.7463	25.9611	1.36293	4.11087	5.67994	0.613651	1.24367	0.819738	0.446297	1.20322	1.29003	2.45838
2	fibroser	Validation group	0.0213049	0.0420001	0.00658295	0.00999504	0.0682787	0.0360878	0.154036	0.163395	0.151405	0.300938	21.4442	18.7821	15.0165	0.828013	0.465346	0.617078	0.981373	15.7398	0.93543	0.224288	0.392004	31.7097	120.249	13.0718	15.1645	0.420671	0.736991	4.13912	28.7028	7.7544	311.604	12.5404	126.008	123.116	644.448	49.9178	13.7287	0.732539	4.91273	8.37457	1.09662	0.936583	0.273112	0.072044	0.631701	0.582393	1.34766
3	fibroser	Validation group	0.161025	0.624963	0.0388456	0.0701524	0.0842574	0.165159	0.046252	0.023288	0.112769	0.140792	194.502	187.557	67.0516	37.5204	44.3047	7.09572	8.34696	7.11256	41.7209	69.2383	58.7794	85.592	227.611	40.7033	21.2063	8.93214	24.8137	8.76349	33.2808	72.505	367.729	20.115	40.9244	5.8236	59.3251	76.1417	571.461	46.7546	87.2504	6.73585	0.422215	3.67047	84.0226	36.4331	1.76954	1.69819	2.56282
4	fibroser	Validation group	1.31528	7.83817	3.21832	1.80816	0.630409	0.627868	0.293504	1.8769	0.229987	4.95897	282.956	201.955	101.626	6.06866	1.17318	2.41356	37.412	0	3.06338	3.08745	1.64444	290.727	414.042	47.1814	52.9231	27.9263	2.71294	13.3924	5.78118	21.1735	380.173	29.4059	259.571	27.0271	83.3197	3.46499	36.5987	2.48462	18.5015	8.75981	1.73602	2.57014	6.38021	5.55244	2.09634	1.53819	3.44049
5	fibroser	Validation group	0.31944	0.0736151	0.0114757	0.140292	0.21232	0.287527	0.195018	0.431628	0.171186	1.69627	20.9777	19.7436	9.71736	1.50708	1.36488	1.24842	0.229921	0	1.82543	0.278086	1.46574	131.828	206.699	13.6526	26.0231	0.116734	1.99782	7.71216	11.6692	1.10401	384.596	31.9596	70.3204	109.726	599.598	55.6073	19.4296	1.00878	5.90954	3.83982	1.99138	14.1099	5.30827	1.31155	1.38481	1.36524	4.3369
6	fibroser	Validation group	0.0468596	0.0466113	0.0274473	0.0319639	0.0455095	0.0495396	0.0688653	0.41227	0.0735489	0.61585	21.4457	20.962	8.10361	1.22876	0.125508	0.995095	0.464985	9.08491	1.677	4.04709	0.425597	51.0663	169.435	16.2431	21.342	24.2633	2.2804	3.97538	17.2582	15.9036	194.78	4.30165	388.933	100.936	555.996	44.0641	9.87181	0.471161	1.99323	3.59233	1.93792	9.71111	3.42912	1.00945	1.93695	1.46575	2.88894
7	fibroser	Validation group	0.0147394	0.203745	0.0487493	0.525276	0.259941	0.248795	0.00544342	0.112525	0.18806	1.7082	77.2479	169.027	70.8261	9.56064	19.2951	9.28433	55.845	0	2.94914	6.73823	4.01715	106.653	184.603	12.1459	16.3116	11.4827	14.3899	2.79807	11.9652	15.0124	438.691	32.4041	95.4216	109.365	648.963	60.3271	63.7831	3.21635	25.0633	2.81274	0.77811	3.50458	7.30338	13.0964	0.601825	0.900872	5.68786
8	fibroser	Validation group	0.185688	0.584391	0.587808	0.244034	0.198024	0.152184	0.188143	0.323772	0.152251	1.63543	54.8376	54.3472	29.1575	3.03475	0.706114	0.880151	13.1775	0	1.6176	0.632129	1.13706	57.3775	147.348	15.7542	23.2824	15.2094	1.73108	5.57093	27.9814	14.7526	296.436	13.0207	195.489	97.756	513.678	42.0931	29.5475	1.58756	14.8558	5.2486	3.09529	3.84711	1.16946	2.72106	1.35225	0.878783	3.03255
9	fibroser	Validation group	0.655925	2.68005	0.240183	0.326757	0.172564	0.306268	0.153632	0.109057	0.241263	0.87642	269.365	215.85	235.195	30.024	25.2916	4.30102	27.3394	1.6682	11.921	70.0208	21.7014	92.9096	182.744	29.1974	21.127	3.72274	72.7511	10.4277	35.7308	82.0603	528.363	38.5048	115.537	30.7526	228.967	49.2238	316.089	29.7554	56.0016	5.88083	1.47067	8.78183	25.9358	8.13735	0.363535	0.960117	3.35792
10	fibroser	Validation group	0.461714	1.72735	0.59423	0.287764	0.0923251	0.03081	0.0690484	0.0896539	0.106639	0.767441	267.45	236.963	250.152	21.2037	12.6408	14.2803	57.2927	7.10285	4.43239	21.5268	6.37694	75.9851	146.255	15.8812	15.4461	22.528	9.05279	1.89451	18.1807	16.6186	293.654	19.5215	122.628	81.8119	464.105	45.5613	182.664	14.7313	77.0068	8.16221	0.757286	4.66995	20.7675	29.4685	0.532477	0.409143	2.03654
11	fibroser	Validation group	0.423583	0.0698036	0.0273243	0.147853	0.2378	0.287277	0.192307	0.877842	0.21187	2.76421	37.6901	34.5081	26.8531	4.59557	1.48424	0.974841	2.94583	14.2455	1.84552	0.212779	1.53223	43.8295	175.299	10.5424	20.6767	0.456686	1.92208	8.7718	49.4683	10.7502	331.432	18.9719	125.296	84.5548	530.941	50.3741	44.2918	2.05642	5.56672	4.01019	0.988986	4.59892	0.761751	0.507771	0.983035	0.53411	1.95927
12	fibroser	Validation group	1.36674	5.81156	3.57523	1.40733	0.453407	0.102845	0.154405	1.21491	0.113031	3.67664	176.876	142.234	47.0193	3.70514	1.11645	0.720281	22.0389	8.87223	2.77062	0.804539	1.82845	213.314	473.692	40.8571	63.1759	24.6394	2.00798	12.548	4.78192	70.584	150.53	6.98655	411.54	42.9148	63.6113	3.03431	25.7022	2.35893	18.5924	9.50498	0.989335	2.0392	6.65832	4.35436	4.46279	2.08647	2.98304
13	fibroser	Validation group	0.181737	0.758222	1.27502	0.359111	0.496434	0.173279	0.276008	1.32711	0.111237	2.13992	60.4943	59.5371	44.3643	5.00576	0.6507	2.69889	7.46412	0.26789	6.47933	2.05742	1.92645	145.482	359.876	24.7991	38.8171	0.574982	1.37189	7.00482	17.5263	2.82663	156.976	6.89504	57.1739	87.0501	585.405	61.441	34.4113	1.49489	11.2568	10.1652	0.521906	1.37694	0.859083	1.91406	0.974434	1.33719	2.25573
14	fibroser	Validation group	0.098316	0.0431679	0.0477583	0.0701532	0.0820534	0.046346	0.12502	0.241136	0.0908293	0.428186	31.2097	28.8554	14.0562	4.58597	0.660884	0.947673	0.648232	46.4035	2.18043	4.56745	0.197391	33.1275	107.366	9.01302	13.3256	1.47073	0.81768	2.92113	29.2534	4.16785	199.67	13.432	52.1886	100.369	634.508	74.5198	18.7745	0.2016	1.39729	7.06953	0.817151	2.28475	0.542981	0.253454	0.310849	0.310838	0.897096
15	fibroser	Validation group	0.313096	0.0585444	0.0271378	0.271136	0.274096	0.557297	0.091559	0.461585	0.267289	1.663	23.995	24.1124	12.5642	18.8963	1.8908	1.665	0.691349	2.55235	1.93003	3.88092	0.744429	20.4329	63.7076	10.571	14.3189	5.09188	3.8761	3.51165	16.449	23.1639	518.509	40.6385	152.594	70.5453	462.585	44.3445	33.753	1.12824	3.05293	4.21395	0.338185	2.1685	1.37798	0.887989	1.28261	0.602267	1.75582
16	fibroser	Validation group	0.248841	0.0971115	0.127304	0.112414	0.0527841	0.0556109	0.0638204	0.151826	0.0916658	0.481609	25.6666	26.0054	5.13464	1.90873	0.729975	1.05892	1.02455	0.793074	4.44552	4.66241	0.809424	18.0709	70.2706	6.52469	8.21277	2.87274	1.43287	2.76469	27.3331	6.15485	151.146	3.08513	331.979	123.674	654.675	51.839	15.378	2.83225	1.33856	13.4326	0.586481	1.4075	0.574024	0.391337	0.293691	0.164609	0.369246
17	fibroser	Validation group	1.07582	0.336569	0.195452	0.318567	0.20979	0.361033	0.270213	1.34317	0.417239	3.67814	33.8582	32.2605	20.7023	5.23868	0.664209	1.43843	1.15817	5.72437	0.894368	1.24354	1.90675	72.6129	224.145	14.2413	22.4692	1.30844	1.20122	10.5711	28.8093	20.1155	543.333	39.1014	57.4142	85.7083	534.816	46.2554	44.0278	1.80195	5.02608	9.75835	0.678241	1.93163	1.00258	0.861703	1.45014	0.628281	2.59218
18	fibroser	Validation group	0.203803	0.0522504	0.0231041	0.138985	0.132009	0.223575	0.152472	0.422851	0.159994	0.789488	32.275	28.7031	22.0249	7.14005	0.726243	1.67619	0.932909	9.88756	1.14536	0.715536	0.937556	48.3319	150.625	16.9248	19.9883	4.59448	0.193844	4.3842	58.8112	17.6619	445.88	41.7877	30.5886	35.3164	509.486	57.4735	65.86	10.4967	3.34062	23.39	0.436522	2.2166	0.245992	0.195143	0.660684	0.375883	0.983597
19	fibroser	Validation group	0.294463	0.0724628	0.024154	0.112689	0.197892	0.210742	0.25725	0.892395	0.131253	1.14895	33.5343	29.9576	7.07285	2.34211	0.705032	1.16152	0.729	58.5352	0.772191	0.828151	0.803314	68.2676	188.618	11.6407	18.6252	2.68834	4.55101	7.54531	10.5826	1.4764	356.196	28.3683	45.4736	60.5999	464.556	49.2654	21.2109	49.9781	1.39429	4.83921	10.6718	2.04875	0.283211	0.277233	1.20646	0.943117	8.52092
20	fibroser	Validation group	0.479927	0.188909	0.0197081	0.143942	0.171869	0.269787	0.268433	1.69116	0.0946935	1.44032	38.3245	33.5997	17.7812	2.01646	0.868024	1.37376	0.525315	15.7423	2.65157	0.58312	1.48262	115.033	367.345	20.0174	43.6575	0.300712	2.8916	13.0047	6.42235	16.0699	184.987	4.00186	438.608	60.3668	258.76	20.4226	14.1533	1.85808	4.78627	1.32107	2.42463	0.836919	1.04568	0.195751	2.95215	1.13156	3.02734
21	fibroser	Validation group	0.432122	2.41376	0.073941	0.23142	0.0775934	0.168783	0.0705242	0.198795	0.159118	0.480358	280.513	179.252	112.584	20.5329	7.94781	4.27005	21.8721	1.51022	6.88924	6.36471	5.95398	257.303	391.042	43.6628	37.3225	26.1223	64.0973	4.78058	7.90258	31.0416	380.085	26.6636	114.868	35.7745	225.622	15.92	73.605	4.73677	50.9863	6.38931	0.407944	3.15217	31.5946	32.253	2.06612	2.9442	3.62417
22	fibroser	Validation group	0.377572	0.191688	0.0634465	0.401121	0.045708	0.0472125	0.43342	2.07186	0.0190974	2.97567	58.0853	40.8355	16.8187	3.93261	0.468799	2.0926	0.542376	14.4796	2.05026	0.921011	1.50887	150.899	362.011	25.5679	41.3354	0.767906	2.05679	9.05358	18.5705	8.50351	253.559	21.7362	62.0189	12.5859	261.182	27.0084	77.9945	6.99142	6.8651	19.031	0.973965	2.95141	1.81377	0.915557	1.50209	1.10683	2.05835
23	fibroser	Validation group	0.414191	0.887484	0.15722	0.110065	0.0597087	0.11204	0.0660435	0.12105	0.0512411	0.996271	218.154	249.824	171.183	13.397	2.2098	5.42724	30.0405	50.9185	5.04119	4.94225	4.8379	134.316	214.673	15.5933	14.8516	17.1099	26.2909	3.21476	19.0589	14.5687	197.96	12.4983	74.9775	85.8453	403.94	38.5283	27.882	1.32953	45.731	6.35037	0.662084	3.71299	31.7064	45.7192	1.29026	1.35573	3.05005
24	fibroser	Validation group	0.0692447	0.673838	0.411569	0.0165658	0.314035	0.0148373	0.0459724	0.135239	0.0200308	0.642975	178.672	172.864	183.159	90.5906	45.2058	8.75584	22.1589	16.9752	22.2449	48.4278	31.8753	176.84	236.614	68.7958	57.4027	27.0608	170.453	4.38617	15.1347	11.5761	157.933	10.5559	11.9832	5.50626	7.94807	24.3797	363.528	33.5317	95.6425	9.04996	3.72439	18.9123	27.774	19.2546	1.15459	0.724772	5.34829
25	fibroser	Validation group	0.429132	5.51428	0.687827	0.536223	0.0641787	0.0710393	0.0840585	0.104228	0.171894	0.959216	336.997	247.822	123.284	6.89005	4.08175	0.478391	44.234	37.2013	2.41531	4.50437	3.925	109.59	96.3678	16.3217	12.9038	9.8023	10.5724	4.64932	10.8732	23.1496	440.241	30.4041	124.174	46.5511	307.54	22.8367	72.8965	4.61027	39.562	5.95936	0.386536	3.83593	12.4444	14.4696	0.727382	0.414584	1.29851
26	fibroser	Validation group	0.563648	1.62716	0.173917	0.110652	0.220469	0.119176	0.125717	0.187608	0.162562	0.972827	305.107	289.212	238.542	7.87909	18.5108	3.06171	33.568	0.0139002	130.131	20.7765	12.2596	77.6083	137.24	31.511	69.7725	21.4507	38.9295	7.31339	19.48	29.0945	306.141	16.2992	126.619	53.1806	303.211	24.6209	161.407	13.2873	55.7489	10.1461	5.16627	10.271	41.4977	44.2548	0.955296	0.630867	2.83215
27	fibroser	Validation group	0.569282	1.55762	1.3705	0.554571	0.200926	0.158151	0.112185	0.541819	0.0842971	2.68578	167.711	154.347	48.3803	2.93552	0.55215	0.235251	35.7361	9.01577	1.44047	0.808826	1.75862	94.4867	132.816	17.6181	23.705	15.7938	0.983552	8.01391	32.825	19.9627	234.56	14.9558	158.183	87.6993	507.131	50.9867	55.9596	2.65521	24.6366	11.2778	1.08894	2.07082	2.60493	5.60319	2.89354	0.924789	5.1531
28	fibroser	Validation group	0.578758	2.05091	0.637141	0.301496	0.126228	0.17558	0.0428434	0.147134	0.110549	1.00507	284.011	182.513	121.85	8.80882	5.83696	5.31968	37.8506	20.8098	1.81302	3.34037	2.05872	158.869	247.382	24.2217	24.4443	15.1885	9.83957	2.91372	8.51108	26.6987	315.037	15.5764	138.853	86.6231	497.061	39.8147	12.7834	0.695416	17.7982	2.54171	0.24618	1.92538	8.47026	11.1065	1.08495	1.33197	3.74453
29	fibroser	Validation group	0.064924	0.174027	0.0468427	0.0611738	0.0297022	0.0890545	0.0775859	0.114593	0.0442595	0.0398692	34.3655	31.3024	23.5903	3.76032	0.577347	0.925696	2.23583	0.866157	1.4086	0.31501	0.637193	150.239	466.085	28.7931	53.3531	21.97	1.46726	6.50561	22.6804	1.83102	56.8902	0.670229	256.588	41.1875	239.72	18.765	47.5413	3.30862	0.801994	26.5188	1.54279	6.6349	1.80217	0.61887	0.38627	1.36355	3.13967
30	fibroser	Validation group	0.252237	0.232101	0.634173	0.246037	0.237765	0.0988142	0.205788	1.50979	0.0293382	1.49316	36.9395	36.4812	12.6821	3.5357	0.681483	1.23122	3.01189	2.72484	1.85945	2.17128	0.860596	70.6349	215.18	14.0663	22.4407	7.34677	1.24055	8.47268	20.3723	2.8659	93.2761	0.861595	515.161	75.3442	369.349	29.3774	17.5802	0.963347	3.11672	3.29356	0.6698	1.73645	0.786797	1.67822	2.21174	0.969255	1.55685
31	fibroser	Validation group	0.0277385	0.0819576	0.0184047	0.0235281	0.0270236	0.0188478	0.153221	0.0872342	0.0943663	0.245513	34.1025	30.01	15.6754	11.5942	1.71971	1.28477	0.657398	17.3272	1.17831	2.98335	0.619473	56.8618	203.231	16.0782	24.2469	5.81994	1.56326	13.5289	21.5472	1.63576	141.166	2.15848	263.369	79.1694	492.107	44.3249	38.3457	2.47257	2.16877	15.0313	1.29722	1.51573	0.72084	0.218314	1.0829	0.83712	1.90409
32	fibroser	Validation group	0.246261	2.37257	0.1174	0.18484	0.0804717	0.142468	0.0804938	0.0210402	0.136914	0.241546	363.268	278.278	67.8026	52.8264	81.9578	41.828	25.1831	1.5109	22.6075	42.0293	23.1817	221.731	279.197	81.626	33.4531	15.1341	28.8583	4.56759	10.9877	54.7897	337.48	20.1221	76.7774	8.08092	67.7296	27.389	199.976	14.8275	76.3364	6.96533	0.371633	5.63415	81.0163	26.3652	1.05223	2.65945	3.57736
33	fibroser	Validation group	0.72244	0.168708	0.0976861	0.395657	0.143986	0.253004	0.13815	0.917693	0.177969	1.99341	50.029	44.1341	10.3365	1.76568	0.884739	1.49156	2.31357	5.72081	1.90731	1.21111	1.18336	50.8116	153.921	15.8908	20.5398	4.30182	1.21008	5.04853	17.0841	8.84003	232.546	22.3754	51.3861	49.5386	410.859	45.0854	24.6522	0.639989	5.22784	6.6383	0.752083	1.52783	0.389072	0.290994	1.13727	0.326049	0.962585
34	fibroser	Validation group	0.298333	0.542036	0.0743801	0.0325436	0.117159	0.0906545	0.0941813	0.0218188	0.190381	0.145427	135.335	132.689	57.9727	60.0326	86.5576	18.6485	4.87462	81.3619	15.6153	33.8893	18.8917	112.5	275.005	89.4351	41.9601	4.09222	56.2751	12.7336	9.85413	60.7028	527.482	39.328	19.301	4.24598	110.919	11.7351	170.141	14.4757	52.0662	8.16164	0.520541	4.62962	75.5569	18.5113	0.543969	1.89909	3.02331
35	fibroser	Validation group	0.159821	0.14291	0.0611576	0.0699945	0.0637137	0.0945983	0.167047	0.293404	0.0577251	0.506878	60.0793	49.6619	24.8089	3.04168	0.80415	2.93929	1.39448	0.345099	8.15385	7.4789	4.84537	24.584	120.991	17.3926	19.0353	8.8317	1.16878	10.9449	7.39431	8.01663	22.1841	0.29549	513.609	57.1028	141.737	9.01666	21.2093	2.17907	3.12655	15.5127	0.949379	8.64722	5.83467	2.4665	5.02759	1.83474	2.937
36	fibroser	Validation group	0.361819	0.461323	1.16525	0.338028	0.206344	0.195393	0.090777	0.483746	0.0904831	0.896968	65.1265	56.5055	40.2732	3.22682	1.6346	2.08517	6.92264	0.313587	1.47977	1.45753	2.18941	80.0638	307.723	33.842	43.4496	34.7216	1.434	4.41067	4.12562	4.57513	194.948	16.6286	75.2526	18.1863	327.516	39.2581	18.2764	0.739793	10.0334	2.49471	0.328545	1.0417	1.59539	5.25873	1.0193	0.663776	1.18527
37	fibroser	Validation group	0.909728	0.229324	0.0787108	0.212546	0.315576	0.400437	0.25889	1.63537	0.212474	2.40278	62.4226	59.7156	27.2761	3.49305	1.1316	2.01724	1.534	0.154015	2.7552	1.52425	0.992681	54.7897	229.662	17.534	30.4685	1.07967	2.11124	8.3739	37.5777	7.31397	164.807	10.6862	217.765	50.5138	299.818	35.3961	39.4754	2.16075	2.92981	2.18438	1.75414	2.43484	1.42911	0.657675	1.04603	0.540545	2.14098
38	fibroser	Validation group	0.081569	0.265216	0.0518975	0.0452241	0.0493772	0.0873787	0.331522	0.34135	0.067745	0.0375059	66.4025	63.9536	26.9316	3.64926	1.51138	2.15932	1.76751	6.95122	3.31867	2.61031	1.76726	182.795	547.27	26.5513	63.2358	0.528062	3.93456	12.6658	11.3727	1.0095	52.4052	2.08337	45.398	32.4236	220.131	23.7954	39.7457	4.5098	3.87695	7.98252	2.4709	3.01881	3.44986	1.41572	8.29089	2.64509	3.45784
39	fibroser	Validation group	0.342408	0.131305	0.0402447	0.0968071	0.113733	0.182716	0.168336	0.738475	0.194538	1.02878	30.5855	26.5711	13.6635	2.11083	1.08752	1.43576	0.849989	0.827066	0.748138	0.455573	0.903767	47.2612	130.272	12.1686	16.7412	1.52312	1.40434	3.49599	18.0654	4.38446	519.299	55.5769	27.7046	73.5082	505.787	58.8485	25.3727	0.801039	2.1476	2.75557	0.778176	3.0029	0.864666	0.434193	1.23532	0.815968	1.46245
40	fibroser	Validation group	0.118845	0.0263232	0.0114131	0.0430329	0.0462524	0.0273518	0.176626	0.370601	0.109291	0.344358	20.8867	14.3596	8.16067	1.78809	0.343039	0.67436	0.346656	56.7009	0.516379	0.667768	0.55596	26.9713	74.2755	9.39344	11.33	4.45032	0.835323	2.46414	25.9979	8.14016	307.515	22.6681	94.2627	129.196	699.059	69.3106	29.9485	1.06931	2.40258	5.78205	0.750308	1.93582	0.64909	0.19649	0.898906	0.539826	0.958971
41	fibroser	Validation group	0.166569	0.292934	0.0928436	0.0664949	0.0744718	0.141215	0.358695	0.660815	0.168362	0.65614	124.823	112.931	74.5209	8.55686	3.06872	3.32588	1.11933	3.20335	5.00667	0.982133	2.04424	267.619	469.55	97.3988	105.371	56.1011	5.91085	17.3032	5.70657	7.83372	181.877	14.2338	173.331	23.4122	31.8795	2.08439	14.509	1.72928	7.40596	5.90042	3.67741	4.10739	4.62466	2.64331	3.91936	1.86543	3.95878
42	fibroser	Validation group	0.153286	0.122844	0.0370225	0.0842243	0.0888718	0.174932	0.274933	0.761663	0.1248	0.509568	39.638	36.7478	26.9994	3.08085	0.822115	1.73721	0.412966	7.24804	2.90558	0.765474	0.650619	88.4852	222.912	17.6108	26.7988	1.90691	1.54155	5.47102	12.3573	2.4993	189.65	14.3021	87.7696	77.7368	545.04	62.0594	34.2977	1.77888	2.46448	10.4676	0.707684	2.25238	1.89071	0.567341	1.62346	0.552917	0.909464
43	fibroser	Validation group	0.659574	2.03978	0.349545	0.556743	0.20464	0.6124	0.452017	0.592313	0.153899	1.59801	131.139	110.216	57.4575	4.13353	2.45794	1.99071	5.7485	11.9854	3.67845	2.96708	1.95226	237.274	268.491	33.9327	36.0489	16.5957	1.59875	12.9849	25.0531	12.9618	291.308	17.9158	135.012	43.1551	258.104	26.981	58.8653	5.17812	15.4293	6.81851	1.70284	2.35946	4.5309	2.78357	7.24511	1.98684	1.90826
44	fibroser	Validation group	0.0727352	0.100262	0.0247058	0.0218879	0.0783811	0.0663433	0.139114	0.658029	0.0527248	0.603755	26.2157	24.9592	12.7121	1.02468	0.170517	0.612365	0.569122	78.77	2.13754	0.416001	0.986816	79.204	304.281	24.6894	38.5984	8.07212	1.44613	4.00115	22.9441	9.6097	182.65	13.3742	219.532	86.0716	455.259	39.4305	13.4696	0.691235	0.786414	4.29963	1.3006	4.86762	0.853922	0.510667	1.64017	1.48333	3.1442
45	fibroser	Validation group	0.0752011	0.589375	0.0224556	0.0597695	0.0420353	0.0487219	0.0603677	0.315989	0.0554168	0.156119	42.4009	39.676	21.5252	4.69477	0.524869	1.52066	0.915533	9.08537	2.72042	0.392809	7.46905	150.761	1090.28	110.608	159.476	17.6512	7.61924	2.33402	0.981839	0.996064	20.2736	1.47256	15.2291	2.3905	17.6406	1.77348	1.29133	0.558508	1.23963	0.698899	1.74602	2.23421	19.6942	13.5306	0.992226	1.28099	6.32835
46	fibroser	Validation group	0.186334	0.41537	0.0614491	0.0700545	0.0381948	0.0703861	0.469438	1.0285	0.126959	0.578357	69.5251	52.2635	22.2796	4.55285	0.0092285	1.73951	1.41008	0.267065	3.93725	1.66129	1.97948	251.379	750.143	65.8355	92.63	14.8048	3.50451	22.6233	7.05795	2.89697	137.778	11.5529	96.4588	42.0542	158.66	15.7118	24.9046	1.57675	10.5095	11.0102	0.727657	3.61037	4.55408	1.8904	4.48044	2.95859	4.01307
47	fibroser	Validation group	0.29769	0.0787793	0.0125268	0.0769536	0.145652	0.1901	0.230587	0.868986	0.0995524	1.26098	27.8364	24.5429	12.4954	2.11432	0.853124	1.28881	0.353027	9.21248	2.39473	2.50332	1.02502	27.2582	145.235	12.8464	19.9918	3.35861	1.17171	7.22568	43.9296	14.5438	248.293	18.599	154.546	89.9405	549.893	60.2466	82.6896	4.86117	6.45717	12.7947	0.770884	2.12897	0.735506	0.35623	2.09355	0.682355	1.42925
48	fibroser	Validation group	0.335678	3.13682	0.240512	0.31941	0.0655627	0.154518	0.143406	0.0480635	0.285189	0.261036	339.216	250.47	67.1582	62.2794	89.7987	11.0127	12.1811	19.2059	29.0405	42.6996	37.3651	91.4691	194.907	66.8758	39.9942	12.3139	33.8249	16.2308	19.3963	95.491	615.488	53.7903	27.5983	3.53221	28.1365	27.2742	365.511	38.3144	53.956	5.50499	4.07954	3.7466	42.8443	17.5216	0.422881	1.32938	2.96433
49	fibroser	Validation group	0.139312	0.0588826	0.0203175	0.016415	0.056656	0.100844	0.171548	0.53438	0.147616	0.63527	24.0317	21.273	9.55989	1.52892	0.681218	0.823344	0.530871	0.0641587	1.12253	1.68492	0.393261	11.9974	69.6108	10.9117	12.1333	3.97807	1.75054	3.96703	9.2323	17.2988	422.633	31.1427	346.425	66.1515	384.382	34.2943	4.81658	0.175073	2.54525	5.35854	0.384995	0.724964	0.828453	0.307621	1.11984	0.485732	0.676701
50	fibroser	Validation group	1.05876	3.57076	0.348473	0.554262	0.131633	0.35894	0.124377	0.557675	0.159465	1.80552	179.649	174.397	84.7738	7.4393	3.11468	2.03023	8.51997	6.51949	3.1346	3.79731	1.69735	296.391	239.24	29.8636	27.156	11.0773	1.46095	13.2883	3.77781	23.7535	350.684	25.2099	330.208	35.2837	118.275	7.03385	54.716	3.95169	13.3705	2.584	0.394527	2.21497	4.8247	2.39383	2.14778	1.35912	1.52133
51	fibroser	Validation group	0.66483	0.82053	5.24484	1.00533	0.684827	0.0789429	0.392396	2.08107	0.160054	2.58352	262.241	287.096	80.4646	6.67071	1.82311	1.38429	28.2199	6.28135	3.08049	0.985238	1.70283	242.634	459.973	42.4614	56.7439	16.4451	0.863634	16.806	4.76169	7.42602	173.684	8.72196	132.413	20.9417	69.1444	4.55654	22.1736	2.25197	13.2386	7.78315	3.94237	4.72629	7.92692	5.11564	2.05372	1.98632	5.05897
52	fibroser	Validation group	0.372868	1.52589	0.761253	0.350084	0.163393	0.0890205	0.219808	0.610904	0.141976	1.97504	119.393	89.6533	45.1834	3.55262	1.15328	0.960812	21.5197	56.1936	1.85683	0.878668	0.981073	100.176	127.349	11.0165	13.375	9.0218	0.735006	6.73078	25.5377	15.3925	373.382	26.9768	92.4561	80.391	465.847	47.8101	23.4505	0.985305	8.19562	5.12851	1.44001	2.43275	2.68191	5.68014	1.58032	0.691737	2.6714
53	fibroser	Validation group	0.726949	1.56782	0.853169	0.197852	0.400861	0.439389	0.59087	0.0674098	0.145509	0.217612	300.377	209.142	110.848	65.1141	122.53	26.9026	11.1122	3.65291	53.9502	244.137	89.0165	51.0822	90.8066	73.776	56.9436	38.4694	72.8936	11.5082	47.3089	82.4477	211.763	14.3917	28.7888	4.35172	4.40317	43.4691	598.251	61.7017	98.8129	14.0365	2.81184	2.21097	16.6717	12.7173	0.540072	0.699618	0.928083
54	fibroser	Validation group	0.484637	3.68115	1.82235	0.810203	0.297548	0.219839	0.124994	0.364059	0.0637432	1.16898	453.363	361.719	336.913	22.2026	8.68434	8.56884	55.5408	0.548356	3.17205	6.95691	6.52561	124.556	234.221	25.3382	16.8298	20.4366	6.77834	6.18469	32.5637	6.3756	194.146	11.6368	161.064	25.998	372.606	38.4156	54.9003	2.829	51.798	8.39461	0.917676	4.1161	17.7201	40.0681	1.50419	0.530502	1.88521
55	fibroser	Validation group	0.728149	0.234152	0.0694946	0.215678	0.169271	0.467248	0.469441	1.18424	0.176955	1.96028	60.3077	57.1666	37.1926	3.98264	0.822159	2.11293	1.71387	32.732	1.40586	0.780647	1.34032	38.4683	146.556	16.8595	22.9897	10.2528	1.14938	12.9864	88.8352	20.1195	203.354	19.1203	55.0554	59.8764	382.631	43.7254	75.5714	0.273848	4.7492	9.84984	0.645842	2.3341	0.887193	0.228421	1.47762	0.344575	0.82641
56	fibroser	Validation group	0.0562979	0.107154	0.0512316	0.0476686	0.050099	0.0858172	0.148548	0.229881	0.092641	0.310349	27.6153	27.4182	10.1832	1.16034	0.20286	0.756768	0.794913	7.00673	1.33751	0.596395	0.623576	28.2291	255.844	20.1879	31.6532	0.843486	1.96511	5.35804	10.0155	3.39312	182.621	10.7907	203.129	59.851	391.334	41.373	29.3187	1.64989	0.825238	4.47261	1.86592	2.42043	0.567991	0.248361	0.46475	0.412386	2.24064
57	fibroser	Validation group	0.176032	0.0682267	0.0273365	0.0610503	0.178222	0.113282	0.295	0.784409	0.102191	1.34999	30.2181	29.6791	13.3697	4.20043	0.808364	1.03199	1.25492	0.655474	1.12119	0.709862	1.04446	75.5552	207.07	12.3101	21.6102	2.37329	1.02874	5.84094	36.9602	5.66648	203.198	6.68588	204.307	100.534	532.136	42.4065	23.24	1.07818	2.78354	5.80257	0.895215	1.868	0.573385	0.407775	1.51636	0.653136	1.57018
58	fibroser	Validation group	0.431132	0.823562	0.158267	0.0636337	0.125579	0.163986	0.0805083	0.043128	0.235299	0.102586	215.856	142.298	53.4465	52.462	74.1158	14.5957	6.34642	55.9051	54.5266	33.43	40.0837	45.0392	93.8089	73.7361	45.8877	33.9997	63.7071	12.1391	16.0489	68.178	602.475	47.892	29.4169	3.27	39.8327	28.9995	423.849	43.136	71.3521	7.95974	0.703357	4.22654	46.7623	21.8717	0.220429	2.79591	1.37992
59	fibroser	Validation group	0.205203	1.95705	0.120391	0.158511	0.0442148	0.138754	0.0565676	0.0607482	0.0743074	0.223658	297.982	199.291	115.344	17.1145	33.9631	1.89031	17.0889	38.0596	25.5973	49.7269	30.7664	58.8707	84.9123	15.8138	10.2663	2.73029	24.0533	2.94641	19.2816	32.742	256.121	18.158	53.6662	8.37217	64.8991	30.4618	658.462	76.9732	78.0014	8.92647	0.0721463	2.90766	35.9628	19.9386	0.174756	0.0550035	1.59872
60	fibroser	Validation group	0.0833557	0.232971	0.0217234	0.0492231	0.095291	0.29959	0.265641	1.07713	0.189369	0.773236	31.939	31.5601	21.7906	2.39444	0.778836	1.30882	1.14285	0	1.29557	2.29938	0.920671	13.9923	88.3654	10.0878	13.673	8.47585	1.61953	6.40401	20.0379	8.97216	357.937	31.6304	88.4173	83.7502	604.269	68.1972	40.2295	-0.0517129	3.17571	19.3825	0.932898	3.46089	1.81193	0.821315	1.0266	0.402063	1.0672
61	fibroser	Validation group	1.5296	14.0209	6.30423	2.58654	0.790208	0.136913	0.140755	1.34892	0.135825	2.42077	1339.65	919.628	560.665	35.5868	1.60556	11.0074	189.436	2.84843	7.00419	11.6629	7.29271	234.832	381.045	39.5606	34.4071	57.9339	5.35719	11.1426	21.7181	1.58168	29.6906	0.103859	22.6294	12.8567	31.3813	5.76584	50.6209	4.71305	84.6703	16.1829	1.22772	4.09609	16.802	38.3837	0.657284	1.31264	3.05435
62	fibroser	Validation group	0.25023	0.320605	0.040543	0.0598566	0.0507956	0.104644	0.292482	0.820038	0.0881202	0.78342	43.3148	38.5971	16.8667	3.36455	0.33916	1.44222	1.08905	14.8286	1.34131	0.523962	1.28468	208.014	661.653	57.1866	87.5484	7.55155	0.638408	15.7968	8.63017	2.15205	141.284	10.9152	135.712	39.096	169.906	16.9601	31.2975	2.0528	4.06272	13.1017	1.57259	1.66938	1.49254	0.655931	9.16286	3.81937	4.60481
63	fibroser	Validation group	0.361726	2.87851	0.533707	0.47287	0.184436	0.346155	0.130567	0.878778	0.167558	1.57856	99.5758	108.441	39.61	2.85668	0.903123	0.837441	10.5446	14.8286	1.43886	1.45491	0.825382	114.482	137.198	14.5349	16.5551	8.13999	0.43807	4.57709	23.0259	9.41784	319.7	27.8661	23.5692	29.8549	312.134	31.4827	35.5793	1.87961	8.17076	7.55397	0.351349	2.16422	2.28857	4.40362	1.22876	0.643848	0.982075
64	fibroser	Validation group	0.097001	0.464093	0.0952774	0.0483902	0.0193079	0.0327728	0.0617277	0.0554241	0.0143577	0.219243	182.449	44.4812	88.5519	11.8672	33.0618	4.09115	26.3268	15.2392	12.0268	36.3901	24.3939	118.417	164.96	18.1488	14.6608	3.49742	11.3672	1.31616	26.5538	4.88653	52.921	2.02585	8.2835	10.8428	81.3103	75.1166	953.713	101.219	148.627	18.3662	1.27764	3.76911	56.8681	40.2711	0.5114	0.533946	1.37644
65	fibroser	Validation group	0.418452	0.330393	0.0190215	0.0622383	0.0672355	0.0947801	0.240169	0.0811924	0.288229	0.435361	52.4005	50.3624	32.695	5.05453	8.68026	4.92603	2.71389	11.4897	3.19629	4.26341	4.91227	117.027	387.587	43.8254	54.3372	11.824	1.18953	8.95872	6.53119	20.7694	505.917	41.4522	110.13	33.6417	224.351	18.8388	110.877	8.04972	31.7343	4.59647	3.19196	1.75849	2.66428	1.42924	1.32807	1.35862	3.60093
66	fibroser	Validation group	0.0413619	0.083576	0.0467455	0.0278547	0.0379393	0.0459529	0.229566	0.23787	0.0650987	0.216198	29.3925	28.9798	13.3667	2.55939	0.0654544	1.06565	0.552358	15.0069	1.18619	1.92228	0.424158	98.5459	251.5	13.9832	27.1975	0.873838	2.12641	9.44733	17.0145	3.88483	135.866	6.27541	52.5102	85.1966	609.01	68.2025	26.0422	1.28009	1.22493	5.94831	1.01255	2.66059	1.57333	0.478728	1.68352	0.721064	1.46532
67	fibroser	Validation group	1.15843	0.243235	0.0120841	0.32644	0.506711	0.626881	0.340929	1.46677	0.169454	3.31035	44.6916	39.9578	22.2595	5.2625	0.718062	1.94561	2.01734	0.569731	3.74569	1.35641	1.74387	119.632	342.177	24.6287	42.1526	0.00882083	2.52435	31.5269	32.6216	4.82925	383.768	43.6384	37.4347	25.409	221.372	23.0048	45.8737	0.161663	7.17719	14.1264	0.691401	17.7661	7.62298	5.18043	1.41633	1.06006	2.70796
68	fibroser	Validation group	0.087404	0.200464	0.0371479	0.0389008	0.047407	0.0815368	0.440589	0.325631	0.126808	0.35117	34.8697	28.3788	23.1654	2.07611	0.570921	1.85328	0.894735	20.068	1.14929	1.35303	0.838743	159.326	430.795	25.9811	51.935	4.67878	3.48287	13.4706	9.85543	2.67971	211.946	18.3694	102.597	55.8318	384.714	40.8642	31.256	1.753	3.82312	9.51918	2.1642	2.36808	2.35881	0.959554	2.78037	1.99414	2.74359
69	fibroser	Validation group	0.103435	0.0897475	0.0219332	0.0526707	0.107011	0.0940139	0.237553	0.455521	0.0704143	0.78085	26.2195	25.0587	11.1823	2.03054	0.404487	0.69207	0.976379	22.5447	1.30849	0.591569	0.725209	64.5391	271.269	23.4824	33.4375	2.18109	1.34148	6.99039	19.2534	4.51087	191.804	8.0452	135.472	95.0675	541.804	54.7731	22.5477	0.99702	1.91727	2.82543	2.43704	2.20895	0.565302	0.069872	2.40972	2.11858	2.71959
70	fibroser	Validation group	0.0301903	0.0471646	0.0844004	0.0498055	0.0422046	0.0352874	0.200934	0.17515	0.0158883	0.0619007	36.1462	33.8924	16.2273	3.51746	0.370015	1.62149	0.668817	1.06402	2.23112	0.893424	1.29193	43.9204	169.602	14.6186	19.1547	5.64034	2.60605	8.44329	40.9483	4.30626	94.4871	1.01152	363.494	77.0922	353.826	27.3812	54.414	3.58197	2.78457	6.96849	1.63904	6.47059	1.79128	0.69909	1.579	1.04474	2.22995
71	fibroser	Validation group	0.296316	1.30009	0.299107	0.267159	0.127626	0.186227	0.14187	0.372437	0.177888	1.31384	61.1735	47.1799	19.1049	3.89999	1.42659	0.726754	6.26631	6.85191	1.74392	0.485824	0.664646	60.3122	94.1389	14.1122	19.1048	16.7971	2.78747	4.70816	34.0942	32.6354	420.059	19.9877	287.964	75.0237	413.238	33.8191	35.015	2.21158	8.93811	3.46704	0.305317	2.50504	1.82489	2.9012	0.997929	0.269463	0.981299
72	fibroser	Validation group	0.0884973	0.134484	0.0160505	0.0498115	0.0140644	0.0150842	0.206583	0.0766014	0.197358	0.907722	33.2207	26.1023	15.2003	4.04599	11.5678	2.87994	1.05745	0.940172	8.06257	1.53319	10.83	159.494	332.47	44.0397	46.761	14.0009	3.54537	7.60092	13.5768	13.5687	415.902	32.7669	88.659	47.5727	226.17	14.1731	78.0401	4.74928	31.1692	4.58815	1.20933	3.28207	1.00447	0.518533	2.06813	1.80111	2.86143
73	fibroser	Validation group	6.9401	8.1923	2.52933	1.83473	0.0245119	0.051201	0.174814	0.53502	0.112197	2.20267	1259.75	794.653	370.954	29.4527	5.5898	3.92203	157.648	0	5.13399	10.4076	10.4549	196.511	411.584	42.0606	41.9871	44.2654	7.86964	12.7375	12.1639	23.744	251.688	15.0152	106.892	30.0453	89.1479	3.90957	58.1821	3.64523	50.9642	7.98107	10.2289	5.24113	17.8529	25.6742	3.61819	1.86905	9.8182
74	fibroser	Validation group	0.0533911	0.031514	0.0256278	0.0206529	0.0473663	0.0510694	0.0791543	0.0539155	0.0328621	0.0229884	27.8998	25.5684	10.8183	0.408438	1.20602	1.28335	0.288657	23.819	1.68839	4.44315	0.445464	12.0559	66.6665	5.4476	7.62819	1.28767	0.882821	7.64743	53.8548	5.75453	38.7688	0.190222	256.999	89.2917	533.753	48.3974	35.6287	2.0092	0.985278	12.3719	17.0042	3.80502	0.749642	0.519939	1.01427	0.191614	11.184
75	fibroser	Validation group	0.0559762	0.0654431	0.0228895	0.034333	0.021284	0.0440902	0.234663	0.156029	0.178371	0.146448	38.5279	28.1654	10.3926	3.31023	0.978972	1.23934	1.31781	0	1.29865	0.626122	0.436555	54.6853	146.746	13.226	20.3069	11.9987	2.00554	12.2606	14.0633	3.70193	296.652	26.0731	84.765	79.8269	558.69	61.0723	51.5103	2.63394	1.92676	2.26938	7.35791	1.81575	0.96011	0.386966	1.36454	0.687581	4.41957
76	fibroser	Validation group	0.579638	3.54528	1.33301	0.738095	0.274978	0.275138	0.250964	1.00748	0.212972	1.98385	250.791	292.496	70.0706	6.43975	3.43174	1.64724	41.9817	5.81221	2.19385	3.42814	2.09159	243.676	360.334	33.9147	42.8447	19.0994	0.484656	6.25583	16.4523	1.07441	535.035	44.9904	53.5486	15.1252	287.612	25.2159	44.807	2.41832	16.4441	5.03011	0.997684	3.6331	3.94445	4.28348	0.881805	1.40829	2.67127
77	fibroser	Validation group	0.0263065	0.42367	0.269542	0.322473	0.00519336	0.0745641	0.149823	0.0100273	0.0558994	0.0499201	88.2121	191.777	53.7541	0.828421	83.1611	26.856	9.4421	0.50834	41.9351	43.7243	18.2773	118.869	204.888	106.525	81.5276	48.3711	52.0953	4.70108	9.67633	69.3219	245.044	20.7243	48.5085	2.59999	10.2161	41.3216	300.735	27.8109	135.191	16.8867	1.21711	28.9638	58.871	42.5968	0.55042	0.969166	2.71016
78	fibroser	Validation group	0.528121	0.0738847	0.0369497	0.149525	0.210436	0.330985	0.294711	1.14667	0.21298	1.72548	34.5212	28.4374	16.2532	3.62681	0.894264	1.69699	0.741978	2.73167	1.8147	0.983918	1.20678	50.0568	169.478	15.5504	24.1041	4.0691	2.98251	9.95809	21.6407	2.66313	525.75	49.1253	53.8591	69.94	492.548	55.1527	44.164	3.6953	4.77169	6.99621	4.57975	3.66728	1.33723	0.726973	1.40778	0.660022	3.60256
79	fibroser	Validation group	0.152015	2.69732	0.229858	0.449468	0.0981113	0.466169	0.222532	0.37547	0.270465	0.916007	80.1004	77.4025	29.7639	5.59489	2.5766	1.47343	4.99662	0.299083	2.45519	0.502335	1.52488	83.9343	153.814	19.5974	23.3578	26.5752	2.91023	10.8908	21.7396	13.1848	514.698	33.6186	71.7115	26.4477	325.834	22.9342	30.1539	1.74591	13.1365	3.53342	0.923662	3.84501	2.37372	2.1707	1.94037	0.637214	1.42685
80	fibroser	Validation group	0.703408	3.94592	0.111988	0.387732	0.164058	0.210538	0.0869025	0.0678675	0.170804	0.570082	610.196	417.49	108.719	26.0737	27.6434	4.70804	45.0947	1.27953	17.4376	23.5118	19.9798	77.7437	111.877	40.9405	27.254	19.4632	41.1739	5.73468	17.9695	72.2474	480.948	34.3298	93.8196	2.53503	178.51	17.9673	340.972	30.2352	78.2349	8.65894	0.342858	5.14679	69.85	36.2492	0.467701	0.757348	4.18736
81	fibroser	Validation group	0.259541	0.397234	0.0153622	0.704829	0.205662	0.232401	0.275814	0.0140417	0.0395226	0.126554	90.5277	107.011	61.5139	62.1378	76.1678	14.0009	8.001	2.30492	54.4773	117.582	93.2278	56.4558	153.866	118.418	70.8214	15.12	23.2681	10.7413	42.7551	55.0496	190.215	14.235	19.6977	1.87798	6.87939	30.6978	413.785	41.8183	87.7855	11.1849	0.842681	3.01929	31.8535	9.87032	1.01767	1.25115	1.39166
82	fibroser	Validation group	0.431963	0.125887	0.0360496	0.0955948	0.149517	0.1687	0.27271	1.07558	0.168227	1.30116	30.3974	29.705	14.5069	1.5119	0.932683	0.882502	0.658332	12.1098	1.7896	1.13498	1.2088	41.5918	171.433	12.6082	22.9692	3.42516	1.51685	5.86554	13.7761	10.9592	317.34	24.198	36.726	89.0298	555.645	59.0378	16.5469	0.384025	5.90774	2.61452	0.153276	2.624	0.802343	0.421904	1.50705	0.470464	0.730207
83	fibroser	Validation group	0.346244	1.35303	0.120521	0.145592	0.12981	0.133013	0.0583155	0.0314901	0.228753	0.155545	335.789	248.223	80.2625	54.8562	68.4555	12.4623	16.0359	21.6841	23.7117	22.4398	18.5784	63.7621	95.7794	70.1748	46.2679	28.5486	61.9349	11.6432	10.2265	39.3661	569.327	48.5856	20.606	5.18352	50.55	11.6086	303.786	28.6506	69.3938	8.27519	0.413318	6.60512	99.2113	40.5415	0.356182	1.3346	2.99554
1	fibroser	F HCV-	0.108872	0.0638982	0.0195681	0.00911742	0.0417747	0.0358473	0.093594	0.0735564	0.198784	0.0791274	32.1632	28.88	16.6387	3.94878	0.592646	1.33983	1.93389	0.76043	1.09581	0.401983	0.965374	47.9687	164.521	21.4849	25.161	14.5561	1.29726	2.42559	10.4293	2.56568	333.153	32.7508	25.3179	106.591	636.554	78.4633	13.4796	0.244012	3.94845	1.02507	0.346652	1.64789	1.13842	0.46742	1.65172	0.58993	0.531774
2	fibroser	F HCV-	0.19549	0.138745	0.0469414	0.0629397	0.101321	0.137348	0.175523	0.277165	0.0978912	0.260868	40.2794	36.4065	18.4532	1.51153	0.926369	0.94643	0.899281	1.76027	1.88853	0.72664	1.23926	94.3766	328.203	24.0326	39.9982	1.17592	2.05632	4.57989	40.5886	5.71539	95.5019	4.39786	99.4825	78.6873	442.678	49.8087	27.488	1.12339	1.85386	6.59661	0.54668	0.933888	0.47656	0.12091	0.751209	0.369904	0.801244
3	fibroser	F HCV-	0.137351	0.213963	0.04975	0.055199	0.0951409	0.0924728	0.0607546	0.231929	0.0604291	0.0950741	81.7236	75.9663	18.5554	3.82302	0.910452	3.41984	1.24234	2.56379	3.02142	1.66504	1.02105	78.0541	307.748	20.2133	35.5252	21.0716	1.79916	3.83716	39.7106	9.23643	13.1634	0.371765	68.8109	21.4937	132.352	12.1433	33.1861	2.61406	6.2338	15.6715	2.61077	5.98668	6.29577	1.68496	2.64645	1.29227	2.61001
4	fibroser	F HCV-	0.101893	0.15536	0.118538	0.0561864	0.0667311	0.121845	0.186779	0.228347	0.0442734	0.039903	57.692	56.3369	32.3665	3.10234	1.66381	2.56458	3.28879	2.75068	3.03631	0.506821	1.32255	145.09	413.585	57.5959	51.4612	310.03	23.7994	5.1374	25.3068	3.99331	26.8156	1.04832	43.5786	19.8139	76.3974	4.5506	18.7173	1.61316	2.20387	3.34645	0.646673	2.40263	1.45124	0.645969	4.21388	1.35604	1.33404
5	fibroser	F HCV-	0.0482999	0.0262228	0.178003	0.040777	0.0542063	0.0887795	0.0950534	0.066317	0.0712251	0.0133803	34.8673	32.7265	15.1981	2.31856	0.935943	0.537058	1.95768	2.95132	0.999138	0.939751	0.891626	38.1566	160.507	117.991	60.3485	405.117	46.8822	1.85427	19.7706	5.5922	133.958	7.90527	18.2882	124.699	677.18	81.5036	18.0511	0.107592	3.55567	3.31444	0.128242	1.38555	0.982407	0.44539	0.541979	0.304563	0.485305
6	fibroser	F HCV-	0.415156	0.184004	0.0764119	0.17884	0.271641	0.330247	0.140337	0.40816	0.0460655	0.580086	51.5899	45.1171	26.9875	6.57589	1.33538	2.12186	3.28768	3.04863	1.48028	0.329885	4.63931	79.3966	268.421	10.7363	28.5045	37.7064	2.85361	4.90506	65.3189	10.6089	80.6114	5.87098	88.6367	50.6279	296.062	34.068	55.4972	4.98661	18.4779	8.40515	0.288725	2.87073	1.03627	0.664203	1.71043	0.61411	0.659182
7	fibroser	F HCV-	0.269651	0.0942044	0.0550521	0.0287816	0.158428	0.206391	0.103981	0.294051	0.0849566	0.284202	50.6585	45.263	21.4321	0.910248	0.673031	1.53114	1.21592	6.73147	1.27063	0.821758	0.895566	27.7951	121.183	63.5657	43.7395	82.5176	5.78972	3.75257	30.7802	5.41558	122.416	6.90411	60.0052	92.3926	687.897	74.1873	33.403	1.6599	6.43858	6.2375	0.365486	1.57059	1.39429	0.509207	0.621435	0.329206	0.608097
8	fibroser	F HCV-	0.398979	0.13218	0.0938207	0.0494743	0.141008	0.161092	0.260138	0.241454	0.0839958	0.100983	98.3196	80.8154	64.461	7.34857	1.65028	2.32981	3.13087	7.58598	2.82735	1.67221	2.13066	110.773	419.382	19.8214	40.9135	5.98307	1.57833	6.34679	119.099	14.3579	33.719	0.31425	51.5359	23.4883	108.505	12.1613	70.172	7.48526	3.83847	39.5946	0.897871	4.13771	2.77534	0.902967	3.49079	0.712281	1.37779
9	fibroser	F HCV-	0.0381951	0.200041	0.0339031	0.0611652	0.101684	0.118784	0.137293	0.182412	0.0914047	0.0492689	78.5841	80.8776	33.4838	2.31271	0.792585	3.57063	3.16872	29.1317	1.64088	0.420131	1.39229	57.4939	367.234	17.731	41.9236	2.52919	0.818873	5.84888	87.9465	9.53413	60.2334	0.799333	200.246	30.022	560.975	62.462	59.3098	4.51034	4.44507	9.58641	2.0725	6.42452	3.22991	1.1521	1.01171	0.714929	2.59367
10	fibroser	F HCV-	0.167222	0.526972	0.102246	0.262411	0.0516765	0.270119	0.0252944	0.0564689	0.46049	0.219135	40.3103	31.6361	24.0921	27.5609	56.7175	32.8741	26.5727	10.4955	60.0743	15.0868	50.2225	485.758	622.299	45.7244	82.7694	11.1878	14.8414	41.3559	7.4953	58.0148	584.849	96.2384	234.753	29.1646	58.7594	9.14728	46.6162	3.79884	4.80653	2.07126	0.232511	0.200699	0.222707	0.109162	2.16792	2.69784	1.9161
11	fibroser	F HCV-	0.17063	0.389761	0.0178737	0.125431	0.101589	0.120191	0.0351827	0.127158	0.533466	1.06783	45.6071	33.2877	27.6925	24.789	75.0621	28.8641	19.8857	14.1944	39.573	15.3065	43.4392	142.309	212.622	25.2624	36.9461	12.3305	15.4974	29.7593	11.0432	60.8904	699.939	151.193	296.136	49.2942	218.032	55.6242	106.293	11.5772	7.38504	3.45676	0.514216	0.254079	0.191772	0.206387	0.884548	0.700511	0.294091
12	fibroser	F HCV-	0.449426	0.101748	0.0491252	0.173842	0.0325573	0.0746306	0.0260611	0.0856332	0.113205	0.222206	30.6049	25.679	20.1355	19.0714	78.1242	23.9829	10.9132	13.2147	16.376	5.36498	14.4837	407.135	619.325	46.7002	77.5827	8.51219	12.2884	15.6765	5.03236	28.6894	964.27	191.492	167.917	26.3107	158.508	37.5701	110.318	11.6057	12.0261	3.15491	0.503404	0.523505	0.228287	0.210738	1.82171	2.60672	2.15157
13	fibroser	F HCV-	0.130611	0.134631	0.0490093	0.127796	0.103155	0.0468293	0.092255	0.773086	0.176061	0.129263	30.9819	27.397	17.4868	14.162	34.7398	17.0593	7.36306	3.94014	22.7091	5.3439	11.5039	331.254	410.01	35.4848	50.0411	7.25317	29.2519	53.8877	11.2464	104.379	1017.91	125.599	87.8029	15.2097	77.6422	13.043	69.3452	6.79231	11.5798	2.92766	1.51752	0.566617	0.389579	0.168264	1.22419	1.40728	1.05249
14	fibroser	F HCV-	0.156807	0.39262	0.0218113	0.157771	0.0358917	0.0791535	0.0373272	0.13616	0.515081	0.472478	36.8984	29.0097	24.4493	24.2068	50.7974	28.8597	28.0624	4.78209	23.1417	10.9188	39.4168	224.014	517.505	84.1649	96.4212	19.2712	20.9577	49.54	7.66849	81.5793	704.828	111.976	170.067	25.6543	72.5186	15.49	58.012	6.15566	6.54149	4.32219	0.294522	0.374258	0.315492	0.0842557	2.17604	1.85673	2.04142
15	fibroser	F HCV-	0.175756	0.533368	0.00747096	0.0992731	0.0298001	0.102672	0.0563854	0.143544	0.750932	0.366352	31.3126	28.3167	35.4187	37.7201	36.5541	17.0548	20.5229	6.54002	45.1245	4.27458	35.3165	55.1654	41.2573	77.31	35.8386	4.60348	89.0992	81.1735	22.2708	125.112	1073.03	194.032	86.0027	12.2192	26.1858	4.57443	69.3065	5.79521	5.15724	6.90445	0.430874	0.404042	0.259634	0.223761	1.31477	0.524412	0.336951
16	fibroser	F HCV-	0.329427	0.134585	0.0128368	0.0710954	0.0181214	0.0527962	0.0682162	0.242006	0.243926	0.231458	44.1136	35.4935	26.5742	24.0973	64.6494	43.8248	22.725	14.4816	35.4452	24.5838	27.2444	354.254	334.974	91.3339	98.7163	41.4798	8.16101	12.9385	11.4839	27.1164	696.888	109.888	137.544	23.9531	166.434	30.0795	172.272	18.0734	11.7841	4.19186	0.291765	0.543459	0.843002	0.324788	1.5554	1.71067	1.15551
17	fibroser	F HCV-	0.0859446	0.359253	0.0294308	0.148597	0.0789646	0.136559	0.0319909	0.258702	0.534838	0.241746	44.0056	36.4435	31.0292	46.4393	92.906	26.1607	37.1282	4.33248	19.3522	5.765	21.2492	235.199	339.509	43.7826	55.8662	34.4306	22.0107	11.8146	26.2026	38.3399	787.418	154.662	42.3708	16.6201	146.768	32.4599	199.601	20.4815	2.02127	1.24157	0.73437	0.432472	0.445168	0.188775	1.03688	1.05629	0.368299
18	fibroser	F HCV-	0.152926	0.501903	0.0244124	0.111392	0.0258858	0.295837	0.0533752	0.127554	0.669114	0.208109	55.0158	42.9205	43.2719	36.9817	30.6333	21.0768	11.882	15.7962	8.33193	3.1644	5.30109	198.932	620.587	52.3464	79.9454	16.5464	5.67356	12.7118	10.4904	16.6602	848.218	173.533	172.423	32.3362	259.579	60.4974	45.5445	6.04794	8.06996	1.22029	0.36322	0.524212	0.338123	0.273972	1.97376	1.51244	1.87794
19	fibroser	F HCV-	0.151741	0.220142	0.0157537	0.238439	0.0491985	0.0900865	0.0162675	0.0728437	0.545031	0.505571	43.2751	32.4965	27.9576	30.6858	61.8729	26.6914	30.275	13.142	33.8595	11.1969	19.2303	303.722	210.924	70.4584	74.2075	39.9514	19.1473	26.4115	7.34895	55.5111	786.575	180.614	165.233	29.1387	133.227	35.5126	59.703	5.22623	6.71781	4.20918	0.291693	0.966998	0.818977	0.44589	0.988561	3.10761	2.74472
20	fibroser	F HCV-	0.422621	0.107088	0.0224349	0.224909	0.0377592	0.0741342	0.0202753	0.0820273	0.440764	0.206914	47.3347	34.7204	27.5895	24.2131	77.0309	27.9217	21.9898	18.3283	22.1278	14.6139	24.5609	259.147	474.509	44.6264	68.6146	16.8138	9.28782	19.5155	8.74838	33.5218	610.929	106.399	189.654	35.89	217.658	43.1281	133.215	15.0037	10.5319	3.91721	0.478409	0.599144	0.36576	0.367934	1.88335	2.08043	1.81411
21	fibroser	F HCV-	0.366353	0.185771	0.0361003	0.0672641	0.0629123	0.105468	0.0192992	0.120633	0.112093	0.22033	33.8146	30.8983	23.3509	23.605	59.1308	23.2474	22.9624	11.7034	27.5296	18.6194	24.4221	263.678	431.075	61.4187	78.6822	24.4753	21.2972	57.4389	19.2612	46.4536	584.939	146.666	143.186	26.0872	11.7208	8.47563	43.3652	4.83465	4.03884	2.75422	0.775889	0.303127	0.263914	0.218526	0.862493	1.21435	1.06875
22	fibroser	F HCV-	0.414149	0.104103	0.0217165	0.187322	0.042045	0.0377593	0.0503426	0.141053	0.555468	0.168936	35.9335	29.6774	24.1428	23.6969	47.7948	22.5916	18.8876	18.7694	38.4387	14.5027	38.2159	372.262	541.694	65.2875	75.9221	21.081	8.89453	12.1104	7.69699	17.878	695.03	156.063	111.829	26.9305	196.523	51.8502	64.7557	8.0223	10.2421	3.89889	0.343753	0.354189	0.144214	0.151699	4.2371	2.99203	1.60301
23	fibroser	F HCV-	0.195514	0.22465	0.145511	0.166953	0.41479	0.179626	0.111901	0.0534965	0.129698	2.1837	35.9457	33.8564	24.659	36.9804	64.7742	21.4487	30.6677	18.2311	10.6004	11.0411	47.9637	47.7954	392.692	44.917	52.8341	10.1033	38.864	46.2955	10.3799	73.995	960.041	204.75	145.095	25.5948	86.0335	27.6509	155.998	14.5033	6.38028	4.98265	0.646306	0.524427	0.264089	0.446839	1.28942	0.382014	0.123584
24	fibroser	F HCV-	0.0897554	0.119	0.116442	0.0497229	0.0826306	0.0433395	0.0529766	0.0914216	0.138531	0.151674	29.2277	24.1452	15.6198	11.0141	25.6868	22.013	5.14437	15.544	5.83821	1.20283	8.10609	335.819	698.274	69.5689	92.5268	17.9817	21.8896	47.8836	12.4759	55.0582	647.951	197.939	135.133	32.8607	62.9498	46.7473	43.4134	3.60286	5.66087	2.48881	0.24629	0.248058	0.1966	0.0402838	0.703652	2.36141	2.56736
25	fibroser	F HCV-	0.299077	0.0984424	0.0490208	0.0357251	0.0282354	0.0285286	0.0184861	0.085997	0.109684	0.335105	47.2928	37.5094	45.9644	18.544	39.754	23.7709	12.0381	3.42029	16.5868	4.49032	11.9433	278.571	372.286	37.5163	50.7429	15.9728	5.29581	12.1458	7.99612	22.5807	737.417	158.927	241.888	43.8735	270.439	68.7349	68.2138	8.99246	13.8347	2.80473	0.244158	0.821536	0.271427	0.167071	3.71224	1.81543	0.880265
26	fibroser	F HCV-	0.234921	0.142518	0.0177702	0.299656	0.0836816	0.0732311	0.0226105	0.0720007	0.149113	0.393464	38.9121	26.3959	23.4168	26.0279	77.637	35.2017	20.8615	20.4562	40.0785	20.3347	22.2316	268.901	164.68	19.8156	25.7676	9.69509	18.1966	24.063	12.655	43.4874	840.476	182.193	304.091	45.4139	132.571	36.9198	61.8616	9.37088	3.20168	0.936712	0.286206	0.352022	0.294306	0.234196	1.44603	0.597869	0.161707
27	fibroser	F HCV-	0.242055	0.15536	0.153657	0.0366607	0.0857114	0.0602686	0.0870444	0.233493	0.128455	1.08263	40.9346	33.7428	30.3362	22.6808	28.4234	31.9928	27.7255	13.9067	52.8725	14.9404	22.0816	767.454	374.493	35.7538	51.5389	19.6202	7.47379	2.79967	17.748	3.83911	269.559	31.6312	60.9445	46.8302	631.038	80.1931	34.4422	8.31795	9.27132	2.97358	0.229324	0.110927	0.298566	0.205715	3.27609	2.34844	0.991151
28	fibroser	F HCV-	0.621112	0.207515	0.0447121	0.0508035	0.0268766	0.110128	0.0324898	0.130979	0.0880775	2.11694	54.0947	49.896	118.154	33.5275	54.0974	60.4224	16.8196	19.1748	20.6762	13.8224	21.0495	362.055	575.91	35.8263	71.8213	10.3861	9.19778	8.83346	7.6891	4.284	660.678	110.009	244.539	37.2141	143.328	31.3014	63.4434	10.2627	9.1534	2.26739	0.264262	0.345207	0.31365	0.290509	1.69529	1.47854	0.592774
29	fibroser	F HCV-	0.291154	0.133319	0.163574	0.0326192	0.130218	0.110477	0.155609	0.0402467	0.107004	2.14346	41.8248	48.1425	26.3188	38.1779	52.0628	20.9241	26.7216	5.42017	37.0103	8.66472	27.7688	237.316	256.286	28.6902	34.2962	7.41883	46.3502	90.1268	16.3853	171.67	854.297	160.948	238.819	28.8575	52.4458	13.7018	132.228	11.7925	1.19101	0.931999	0.454688	0.56415	0.476416	0.357344	2.26685	0.88868	0.446044
30	fibroser	F HCV-	0.296335	0.606131	0.0210916	0.175536	0.0606079	0.0888313	0.0373088	0.138978	0.690501	0.229392	40.7943	37.0708	33.2328	28.8127	45.4223	23.0087	26.1006	17.5739	69.2864	15.6682	41.9308	236.131	194.972	29.074	32.5632	12.1412	17.9228	32.8353	9.62321	60.1292	860.744	174.277	169.813	30.4213	108.381	28.6607	98.1434	10.6749	6.7363	4.40826	0.73433	0.301359	0.24698	0.370438	1.15041	0.859893	0.212805
31	fibroser	F HCV-	0.18625	0.287136	0.152492	0.0429957	0.104716	0.0661733	0.0531464	0.0836358	0.17301	0.0976592	24.9717	20.7559	16.2898	12.327	24.7573	12.7375	16.8786	14.4408	37.9448	51.0415	10.6785	325.654	205.414	54.18	30.5631	8.54052	90.6941	107.969	23.3196	191.62	986.128	162.061	21.1922	8.18715	23.8688	3.48817	43.6258	3.51127	6.12301	2.60554	0.23641	0.349607	0.196296	0.115738	2.54723	0.981423	0.279276
32	fibroser	F HCV-	0.210171	0.952372	0.0277058	0.214444	0.0673735	0.328802	0.037339	0.116615	0.699807	1.13363	52.6005	45.3745	40.2428	35.7228	58.6252	32.9608	35.288	3.70681	40.7774	7.99183	27.8594	209.334	221.76	35.1917	39.0258	8.68915	33.9567	62.7435	13.2759	115.165	862.346	181.193	301.838	40.8208	27.457	9.04492	70.0821	6.42061	4.67411	5.08444	0.398158	0.418215	0.40389	0.319861	0.948974	1.38367	0.645355
33	fibroser	F HCV-	0.368839	0.158442	0.00906788	0.180773	0.0119283	0.0386152	0.0174427	0.095601	0.0929059	0.246102	36.1226	26.8135	20.2754	22.9944	64.8191	33.9564	17.0735	15.5268	30.8689	12.1558	19.1329	390.871	421.172	46.8688	60.1504	16.6641	14.0253	22.0915	9.41267	45.3865	835.658	145.507	189.764	37.678	279.103	54.5999	132.717	14.3521	13.4253	3.82152	0.354087	0.169746	0.18904	0.181428	1.61457	1.68602	0.472034
1	Control	healthy	0.25493	1.28812	0.186381	0.181825	0.0310327	0.0806121	0.0663982	0.381177	0.101629	0.0512567	47.8922	54.3757	37.5209	35.0397	28.4921	26.259	24.1701	254	27.0072	52.0695	25.6748	472.409	1585.73	100.332	224.961	41.3911	31.9979	6.22763	7.26356	0.624923	4.39256	0.396343	369.586	34.5322	53.0673	8.54601	42.8156	6.65663	1.47953	16.2568	0.655959	0.834749	0.326935	0.211023	30.7858	9.05143	9.97783
2	Control	healthy	1.16656	0.825536	0.159026	0.0910063	0.0859143	0.131794	0.136221	0.551244	0.0772977	0.0914063	52.05	54.1506	39.6628	35.1486	32.6091	28.3873	26.2023	367.894	49.4138	58.4675	28.4961	448.345	1204.42	56.6848	168.408	22.2626	28.2682	9.12135	10.6527	1.13735	6.54195	-0.172578	207.665	20.7591	70.2344	9.54382	56.8322	7.73417	0.909213	9.66569	3.14863	0.682099	0.200704	0.149703	10.0772	4.71781	5.65993
3	Control	healthy	1.25378	0.948689	0.166801	0.0788324	0.0572739	0.110659	0.148715	0.350045	0.0899225	0.0497654	42.1617	44.0191	30.3045	23.839	27.86	22.1117	20.6427	416	24.7482	44.762	23.1096	338.634	1384.89	81.3543	180.724	17.1219	23.409	5.56642	7.46423	0.727822	7.15281	0.528156	234.949	24.6821	115.257	12.637	48.9094	6.12501	1.72551	18.4954	5.62771	0.757256	0.417861	0.301902	22.0135	6.75838	9.87792
4	Control	healthy	0.733742	0.353506	0.227485	0.0833049	0.0821751	0.104582	0.394295	0.194335	0.275914	0.211234	53.009	66.8011	52.7284	38.0219	36.34	40.4735	33.2713	463	39.3903	39.7968	29.5248	410.104	1165.83	74.2698	148.348	23.3758	27.0928	10.3391	8.31597	2.03591	26.404	2.29132	333.309	32.2257	95.1771	13.0275	28.1008	4.83545	1.46863	7.6435	2.37461	0.266499	0.407894	0.350579	8.88596	4.09803	5.43312
5	Control	healthy	0.171081	0.174288	0.883273	0.258476	0.124112	0.0900065	0.117176	0.154119	0.342972	0.1481	18.3634	54.8178	74.693	38.2331	33.7735	26.3696	25.041	514	12.0509	21.0123	5.45026	349.575	937.626	57.6631	111.686	9.84993	12.6261	4.64895	5.38985	1.13575	6.14406	0.414136	341.981	33.3248	44.9273	4.98141	21.3152	2.36435	1.09085	11.7871	1.82366	0.326734	0.462528	0.522346	2.32662	0.887517	0.889431
6	Control	healthy	0.320837	1.34436	0.17824	0.187787	0.0686806	0.0940939	0.0879668	0.23888	0.110337	0.0995986	55.1462	57.9057	41.6905	32.2664	30.8175	37.1574	28.7989	248.946	46.859	44.1584	28.2201	593.592	1089.47	76.7876	149.913	20.4516	24.0577	3.28404	3.96971	0.670309	4.34906	0.300237	189.394	17.6525	27.388	4.18193	15.7572	2.15951	0.253743	17.4319	1.24211	0.251385	0.410571	0.101458	7.36455	5.30079	5.15844
7	Control	healthy	0.432972	0.676879	0.236703	0.329917	0.0913069	0.100189	0.103321	0.408573	0.142886	0.0812748	63.5708	65.017	44.0927	28.9977	29.1045	37.0835	19.4664	381.924	15.3936	45.2148	6.54811	398.105	1169.01	58.7509	136.75	8.21545	14.2546	4.54375	7.70355	0.56126	11.1793	0.552912	523.522	46.8527	130.517	16.7729	36.7782	5.85067	0.28351	47.158	10.4174	0.874113	0.425021	0.119745	11.2684	4.341	7.62884
8	Control	healthy	0.229356	0.815014	0.214842	0.142931	0.0741386	0.0704194	0.0913469	0.330305	0.0985072	0.0579201	40.5506	45.0198	33.6363	24.0513	23.7203	21.2705	20.2333	240.966	27.4459	29.5434	18.2188	382.466	1135.19	69.4273	150.147	14.3111	20.8043	5.03225	6.20624	1.09578	30.0867	2.39088	575.17	55.166	136.205	17.7872	38.9814	6.89392	1.23418	26.3763	2.36994	0.394001	0.418592	0.137449	10.3813	4.08908	4.99781
9	Control	healthy	0.396871	0.26732	0.198237	0.134256	0.101677	0.140539	0.134449	0.135781	0.113825	0.121996	76.0967	84.638	61.5825	59.7669	36.4227	29.3663	27.7919	190.048	21.1308	16.8324	5.20898	277.938	749.479	29.6016	92.6859	20.6246	11.1458	8.56383	6.37428	7.22045	68.3957	10.5054	537.117	55.3894	121.023	19.7055	27.7928	3.13946	0.213646	24.2336	1.50009	0.73135	0.35074	0.199714	5.09135	2.23754	2.5591
10	Control	healthy	0.183893	0.550185	0.205848	0.0829379	0.081799	0.0582802	0.0653652	0.769548	0.0880804	0.0314279	35.773	38.1051	31.606	20.1419	19.4003	24.9795	17.2829	455.184	25.4487	24.7769	17.0648	590.815	1409.34	87.0431	195.477	16.2448	25.1119	4.69498	5.33601	0.857665	81.6227	7.7215	353.144	36.0851	123.506	14.4126	37.4325	5.19764	1.19272	14.8673	4.71877	0.566811	0.217983	0.110108	15.8374	9.19516	11.8861
11	Control	healthy	1.92736	1.35594	0.206378	0.117159	0.090788	0.122607	0.127894	0.315588	0.14671	0.0436745	54.0188	54.668	36.7367	37.0348	32.2071	27.6064	24.6561	230.385	40.0983	39.724	26.0532	720.319	1821.1	103.772	235.949	40.1051	29.794	6.7055	9.17681	4.7983	10.0713	0.835055	236.917	23.8819	106.613	12.1136	36.6894	4.30196	1.78415	35.7332	1.354	0.828772	0.31566	0.195184	9.41912	6.25222	7.57229
12	Control	healthy	0.597761	0.231142	0.111247	0.105728	0.059005	0.106215	0.23066	0.259993	0.0910217	0.0807298	38.6313	40.4215	37.2324	27.6707	29.2399	21.4404	18.9959	166.248	24.5475	70.9379	16.0818	338.443	1044.44	69.2713	132.96	6.98068	12.801	18.7345	102.571	10.8154	17.907	0.189905	28.0565	13.0105	128.691	12.572	93.3028	8.99339	9.0514	53.0481	6.31046	4.02708	5.49777	1.65476	17.9409	4.8981	7.01821
13	Control	healthy	0.118945	0.088027	0.420855	0.597599	0.0880602	0.012053	0.0875662	0.106594	0.262857	0.112423	2.61761	19.9077	41.0874	29.1847	24.2866	28.4123	19.7695	332.852	22.3726	58.2014	19.6131	465.701	1017.22	70.3583	122.431	7.43168	12.1443	25.0914	142.069	13.6947	33.1808	0.541122	29.9365	11.7329	95.3951	9.7487	132.242	13.1389	4.85526	96.8021	10.7308	1.87326	2.38736	2.87073	3.283	15.5984	5.19882
14	Control	healthy	0.149631	0.166656	0.0842286	0.100846	0.501834	0.0982518	0.0400454	0.0402189	0.0623687	0.126918	-0.0417312	-0.0488438	38.8662	19.9303	21.5629	22.3346	12.5284	156.037	26.2078	24.3109	4.41714	570.689	1158.12	89.7271	135.18	3.43903	11.2132	17.4947	74.8322	7.3245	10.7283	0.248691	3.56921	7.79166	36.5667	3.93083	54.5803	5.39984	3.29384	27.5087	2.62147	1.76575	2.7363	2.87421	6.49704	21.2185	2.04214
15	Control	healthy	0.0225834	0.0282714	0.0171662	0.577008	0.0577477	0.0261143	0.0755887	0.0344172	0.0825998	0.0686419	0.983023	15.982	28.1796	5.22072	1.86161	7.32674	0.824234	171.963	38.1328	38.1058	4.08643	280.699	830.645	44.2588	92.0285	0.136465	5.40179	13.626	35.4201	3.33428	7.91929	0.0658212	13.7948	6.41832	44.7039	4.12994	20.2954	1.90165	2.6288	22.2846	6.66813	1.94674	2.34975	3.74218	1.74808	14.9113	3.70071
16	Control	healthy	0.263743	0.0331975	0.301732	0.343263	0.0337934	0.0461658	0.0622478	0.0538367	0.174787	0.0386007	-0.735025	5.88464	28.2952	5.3637	2.366	7.65677	1.5459	144.86	6.90234	39.8878	2.68799	307.561	734.439	37.2218	76.1912	0.456842	5.25531	20.8977	115.756	8.96579	25.6136	0.14188	24.2344	10.0736	76.4582	7.71695	101.281	9.85327	4.32029	71.3284	8.91163	1.64461	2.47148	2.62728	2.60239	11.8327	3.37403
1	fibroser	F HCV+	0.0105767	0.0380223	0.0211193	0.0284672	0.0151243	0.068427	0.0117663	0.0493154	0.395193	0.185931	26.0698	18.0348	11.4996	6.21608	11.9607	7.86824	5.69927	1.24687	4.04058	1.82003	5.29198	25.5725	36.321	133.387	118.739	86.2058	16.9312	30.7499	1.8486	47.8733	631.762	110.926	134.648	7.13277	57.7636	2.57208	88.1112	7.22903	12.5764	5.15761	0.182334	1.67112	2.15432	0.823699	0.265123	0.819372	0.661768
2	fibroser	F HCV+	0.12138	0.0384612	0.00141864	0.0179268	0.0162695	0.0333956	0.0112213	0.091719	0.0832573	0.231469	27.3149	19.9774	11.9993	12.7982	17.7069	3.83598	0.832953	1.91413	26.176	5.61775	31.368	93.4374	156.851	44.6091	43.5672	11.6074	16.267	28.372	8.83563	47.7472	767.672	127.102	90.9585	4.96045	104.134	14.2165	215.093	19.8167	26.6022	7.23881	0.49406	1.7694	2.18748	0.855645	0.0896145	0.394414	0.0622055
3	fibroser	F HCV+	0.0495424	0.0100418	0.020856	0.00394932	0.0119249	0.0263391	0.0161248	0.759747	0.351383	0.136193	24.9755	17.4617	10.3057	14.7712	9.04141	2.53177	2.77778	2.05611	7.3914	1.82136	8.07976	130.982	148.626	295.481	192.904	213.337	19.1776	13.0436	4.86438	21.2835	534.264	100.487	22.5677	0.436474	15.0177	7.55318	159.597	15.5092	29.7158	4.71537	0.217093	0.798928	1.26914	0.583962	0.0568877	0.43113	0.838878
4	fibroser	F HCV+	0.0136834	0.139492	0.0152043	0.05496	0.0142063	0.0299502	0.0252555	0.0562557	0.369785	0.175053	27.8676	21.5422	12.7333	14.9316	13.1782	3.45492	7.78953	3.04845	24.5379	1.98161	23.0744	114.786	148.554	33.0755	25.6936	3.33155	31.559	30.224	15.2813	62.8999	699.672	109.528	29.6367	1.23311	67.245	52.82	318.103	33.4057	29.9995	10.8315	0.635319	2.37527	4.48668	1.62561	0.348396	0.484806	0.358397
5	fibroser	F HCV+	0.173064	0.0717181	0.0798844	0.094626	0.0780583	0.0754245	0.0926863	0.149026	0.792569	0.194036	62.1029	41.109	23.0059	5.47825	14.2776	5.49574	2.50526	3.47363	3.75599	12.1306	4.98221	36.3475	59.7005	26.0636	16.3249	8.56742	16.6118	20.5633	0.296055	38.6212	967.687	203.337	121.739	5.21233	8.55104	12.5255	30.3249	2.5448	9.76647	3.01134	0.44009	1.5483	1.06052	0.452521	0.340712	0.835291	0.358665
6	fibroser	F HCV+	0.0105018	0.144165	0.0105268	0.0170131	0.0170312	0.0405684	0.0261313	0.0806391	0.41227	0.13673	22.7604	18.8825	10.3812	7.42663	24.3302	2.76266	1.48681	3.6057	14.2523	3.726	21.8661	68.6221	149.752	43.1417	24.0564	8.02197	14.4839	29.625	0.620433	40.7861	717.138	259.305	150.865	15.8142	95.0287	1.58929	107.799	9.36544	25.9994	4.26529	1.1158	4.90655	4.11267	1.78613	0.417085	0.525718	0.423198
7	fibroser	F HCV+	0.0177963	0.145854	0.0108235	0.0281493	0.0198207	0.0626279	0.0424154	0.0610223	0.645774	0.22517	33.3577	27.1622	13.8716	17.8473	21.1685	5.66541	1.37763	3.64332	8.3994	3.71748	11.6197	107.131	265.884	31.8854	34.7065	0.742721	9.00347	17.6072	2.50474	4.34195	923.911	188.706	92.6316	3.61836	24.379	7.1259	88.9178	7.5079	23.221	4.13239	0.314698	1.34528	2.64933	0.499448	0.207527	0.553457	0.624755
8	fibroser	F HCV+	0.0240091	0.0843084	0.0744564	0.0580041	0.0111039	0.0304677	0.0283684	0.0239466	0.0131987	0.170622	27.9256	18.0374	9.57599	3.00058	18.0861	14.1844	0.604604	6.8816	11.8903	3.02566	5.46945	129.145	72.2251	25.1673	13.6588	2.12136	21.0011	28.6655	4.12515	60.4603	923.433	135.059	56.9527	3.23673	81.1957	13.9434	199.207	17.4773	24.6993	9.58696	0.186119	1.49184	2.99683	1.26003	0.256115	0.078446	0.012093
1	Control	NR HCV	0.538744	0.276144	0.225975	0.255785	0.170557	0.211488	0.358215	0.571346	0.561221	0.223849	172.503	168.802	116.51	29.7797	6.62473	3.49163	5.05192	38.1115	12.5816	9.47698	2.11181	155.666	460.837	48.5562	47.0431	3.7031	5.34565	46.6321	3.4641	3.39874	243.686	6.97527	70.6667	15.0455	1.93473	4.67392	2.28315	0.739081	4.80754	2.04174	5.12829	4.16962	2.48392	1.83156	7.23083	6.60945	23.8524
2	Control	NR HCV	0.0715863	0.60174	0.183134	0.873611	0.0589997	0.0968666	0.704713	0.587463	1.61321	0.0949247	31.1197	117.059	96.3036	17.3121	8.91255	12.7336	4.09163	181.373	7.49126	7.63037	2.67223	112.583	724.658	28.7549	78.1246	1.2459	10.1091	23.6254	1.92874	13.9244	25.307	16.6536	200.083	41.0002	64.8145	2.59212	10.8686	8.7306	17.2161	12.1278	4.48499	1.29865	2.61291	4.26917	4.0699	10.2093	4.06214
3	Control	NR HCV	2.55534	0.497095	0.313664	0.0706385	0.0824417	0.112582	0.767832	0.294474	4.46034	0.365622	85.3574	105.377	65.2356	12.7332	0.293625	2.69427	1.76868	185.47	11.5633	9.34996	2.80825	31.7913	141.084	10.4273	17.0453	2.30217	2.49457	10.7215	0.909737	11.826	96.2294	21.7947	244.97	31.6339	39.1644	61.4898	8.13535	1.06466	6.27654	8.56592	3.36682	1.94977	3.07286	2.25479	5.30099	0.823431	2.0711
4	Control	NR HCV	0.295745	0.14578	0.151196	0.136826	0.0576364	0.304358	0.478178	1.18919	0.219481	0.802469	106.575	93.8365	53.6091	8.38803	2.09241	5.98737	2.51351	207.716	7.31406	8.23997	2.07188	177.494	657.155	27.3513	76.8916	3.79355	4.87498	16.054	4.89856	1.03032	75.2565	1.87965	111.862	13.9313	5.62028	9.12787	15.2955	2.47621	6.5287	11.2997	3.18605	3.40967	6.79228	1.66109	3.31859	6.00727	5.84114
5	Control	NR HCV	0.170817	0.155492	0.210985	0.207994	0.0468074	0.250154	0.149374	0.41476	0.468775	0.195027	46.4347	130.831	99.1767	25.3792	3.08174	5.95597	6.43243	218.653	6.99686	9.01592	3.42984	187.933	821.528	40.8185	94.6539	7.94189	5.55356	15.3842	4.84989	1.6201	44.7708	2.1695	109.157	12.3363	6.1861	8.76265	15.3829	2.39637	7.04349	11.0245	3.15923	2.66347	3.24679	7.78999	1.15116	1.32488	1.47268
6	Control	NR HCV	0.0792468	2.22417	0.196858	0.203698	0.0971604	0.0458437	0.379083	0.0266724	3.17538	0.246518	35.068	54.0042	36.6574	9.5018	4.13517	3.834	1.27999	266.263	15.2901	12.171	1.67818	123.55	822.527	19.8226	84.7282	1.49461	2.61035	7.94017	4.90631	1.39807	27.9538	0.372446	58.8543	9.56106	9.20305	6.11389	17.8222	1.94574	4.78095	5.19013	1.70927	0.879974	1.60536	1.20209	4.83664	6.38832	0.931389
7	Control	NR HCV	0.0701702	0.0986226	0.267561	0.224545	0.113313	0.395328	0.106668	0.213913	4.41603	0.311806	38.0843	61.732	43.003	10.1277	1.47055	3.32074	2.15533	364.468	10.8454	9.34927	1.12827	139.044	1095.11	24.6616	100.002	2.35074	5.97796	7.23493	3.75421	1.82325	61.0598	0.50456	45.8351	10.7133	7.76755	13.0567	15.6979	0.526446	4.35411	4.85562	1.26229	0.890382	1.50687	0.999627	7.1058	7.99917	1.40307
8	Control	NR HCV	0.611608	0.205435	0.0455287	0.115728	0.08435	0.10305	0.171139	0.308072	0.193519	0.14137	63.3025	67.4511	39.0827	7.37653	0.714248	1.86954	1.73466	397.96	15.3356	25.3277	6.1218	84.1633	498.264	14.3734	57.0633	1.35336	2.59614	13.5931	3.8002	2.2719	32.3923	4.94316	69.197	11.5719	23.4058	0.922035	10.1805	1.0874	2.68913	11.9381	1.7907	2.16393	3.35478	1.77877	4.99038	7.39621	1.38998
9	Control	NR HCV	0.313087	0.305405	0.133696	0.647836	0.105957	0.184985	0.169112	0.405779	0.895408	0.126799	31.1234	108.382	86.1725	19.7618	5.04523	6.61309	4.53515	454.273	22.1292	21.0272	3.66868	272.457	965.402	41.7388	91.3066	1.22477	16.0903	25.4403	3.93262	3.54093	85.6843	2.94658	64.7986	15.649	27.6981	29.3155	13.8442	2.74839	5.77381	17.0127	3.25737	3.04006	5.78859	2.45289	9.5645	12.4661	2.52828
1	fibroser	R HCV	0.369564	0.16618	0.0587417	0.360068	0.0835993	0.23174	0.335148	1.67433	0.454742	1.37487	55.362	49.8052	38.3188	24.2175	21.9946	17.9536	15.2413	0	4.23387	4.09997	0.740734	12.8303	74.9502	13.1717	14.1567	16.9113	5.86901	10.1644	8.43511	56.575	342.48	71.7013	136.977	101.553	432.929	35.0973	16.6231	1.58046	3.35434	15.9935	0.937722	1.67983	2.41268	1.58217	1.77777	1.37434	2.16158
2	fibroser	R HCV	1.45852	0.804989	0.0265192	0.513835	0.550101	1.03846	0.568328	1.40319	0.388624	4.43225	54.8468	52.6143	80.5674	26.1381	24.4285	16.0509	14.3378	0.297692	5.06337	1.47379	2.77419	112.216	276.3	23.9495	29.1184	11.2529	5.33181	33.0298	13.744	37.5374	108.799	60.2656	310.547	63.3288	228.071	14.7958	32.0762	2.67552	10.58	6.24947	4.63871	0.841714	1.57167	1.17254	4.58348	3.08399	5.11983
3	fibroser	R HCV	0.565827	1.06858	0.470315	0.29438	0.129576	0.285341	0.107229	0.255167	0.199011	1.09959	67.3838	63.0432	45.595	24.0562	22.0752	19.3479	20.8092	0.504199	15.8502	14.7275	14.1705	76.2404	91.6089	27.1957	14.2359	31.0847	6.95762	9.80771	12.5176	33.8309	406.277	47.9732	215.832	100.867	352.268	45.2583	31.5215	8.20226	4.99913	4.04147	0.771526	0.497998	2.13329	1.95484	1.32493	1.30802	1.41116
4	fibroser	R HCV	0.209746	0.171658	0.234357	0.392308	0.152534	0.1011	0.118621	0.484776	0.526055	0.244638	30.9544	93.2045	80.6884	51.8068	49.6242	44.7713	42.7394	1.58624	39.3554	35.8593	47.2329	121.274	242.059	119.275	20.8237	58.8179	18.5325	3.3617	1.14852	0.982655	197.462	1.45177	22.2639	3.18022	3.68022	24.9977	0.995301	0.813668	1.89711	1.00235	2.0425	4.76994	14.1987	36.9698	13.7406	1.36753	5.44719
5	fibroser	R HCV	0.110799	0.17779	0.163385	0.058986	0.0367946	0.0643957	0.293398	0.215066	0.302145	0.467313	46.0599	42.856	31.5469	23.3644	21.9153	20.1889	19.045	2.8727	27.995	16.4134	13.974	40.2064	174.526	21.2529	28.1776	26.8277	9.39898	15.1448	14.7917	56.5056	417.876	66.7954	203.024	86.3314	319.276	30.111	13.9952	2.11611	5.54854	2.97234	2.5423	0.994443	0.96205	0.922264	1.39216	1.56103	3.79961
6	fibroser	R HCV	0.402554	0.362433	0.150441	0.233951	0.143295	0.410499	0.448324	0.759696	0.326094	0.342007	185.244	176.52	115.547	81.2697	73.2253	60.3902	56.7023	3.3	52.4793	15.4457	6.64998	105.333	140.621	31.6934	15.0632	28.3969	9.65831	29.8776	4.40281	3.2913	512.72	11.6706	72.1841	9.79963	9.88606	33.3257	8.29348	1.417	3.74029	4.82872	7.50488	2.46642	4.23809	2.02264	3.62838	1.79439	8.53649
7	fibroser	R HCV	0.168543	0.136622	0.0411474	0.0529144	0.135534	0.15104	0.308756	0.145216	0.133315	0.475374	91.499	71.8409	52.8814	38.0786	34.4129	28.0864	24.3298	3.48658	11.7663	0.27103	1.77379	65.2448	42.0725	31.3225	70.9166	12.3723	6.34398	19.6567	7.16758	6.19914	532.14	21.736	395.289	73.1049	182.609	26.5051	15.287	3.61707	4.20854	10.6147	1.21818	1.15324	0.924657	1.32753	2.59277	1.50309	1.81407
8	fibroser	R HCV	0.0628739	0.0365449	0.0763546	0.0166168	0.0375257	0.0549667	0.174719	0.189	0.206104	0.466181	38.2021	30.5158	21.9979	16.9732	17.3733	14.5203	11.4423	11.1425	5.14415	0.145366	0.968819	85.0455	327.07	17.4126	36.088	15.7236	8.96728	10.5847	7.96718	132.129	249.855	114.705	95.2295	66.5223	89.9101	25.4205	7.4813	3.80774	1.74328	2.21067	0.284816	0.336968	0.548832	0.187202	0.21842	2.43108	0.640142
9	fibroser	R HCV	0.548414	1.01156	0.330361	0.0719621	0.414717	0.260493	0.224455	0.0741597	0.262132	0.0913415	101.129	97.9153	73.004	64.1427	54.3759	43.5185	14.851	27.4735	24.0735	59.4395	21.4085	38.8129	98.4394	67.6896	16.3444	22.8138	23.9573	28.0674	33.1525	137.859	836.841	40.4122	35.0678	25.631	10.1531	11.3345	142.845	12.9027	149.915	6.47803	1.58603	2.74363	21.6214	8.18687	0.96172	0.390337	1.95473
10	fibroser	R HCV	0.809277	2.13531	0.288911	0.360462	0.158484	0.256756	0.129732	0.133492	0.23595	0.510975	276.541	263.411	124.611	38.9531	29.487	11.7221	27.3919	37.2013	4.98749	6.77737	4.20687	130.713	300.278	41.1709	26.4068	40.1249	80.7855	11.1035	18.9496	51.5767	323.413	52.8892	133.933	51.705	201.885	13.4382	54.1336	5.55008	33.1632	5.10308	0.267109	2.37497	20.7068	23.4775	1.70701	5.09819	1.69428
[truncated: 44 more columns]
